# Supplementary material for: Impact of prenatal maternal psychological distress on fetal biometric parameters in household air pollution-exposed Nigerian women
Source: PLoS One. 2022 Jul 28;17(7):e0272053. doi: 10.1371/journal.pone.0272053 (PMC9333321; doi:10.1371/journal.pone.0272053)
Supplement: S1 Data — (CSV) [file pone.0272053.s001.csv]

trimester	intervention_arm	Malariarec	GestAge	ctpd	nchildren	motherage	bmi	UEFW	Eduadjst	ckspace	stress_score	mari2grps	meanPM25_4gp	birthweight	birthlength	HC	FL	BPD	AC	FolicAcid	Albumin	PreAlbumin	RBP	Gender	IUGR
1st trimester	ethanol	No	39	3	2	29	22.58270917234371	2179	Secondary	Indoors	18	married	2	3200	40	30.10000038146973	6.400000095367432	8.25	29.60000038146973					2	2
1st trimester	ethanol	No	39	4	2	32	24.38652644413961	2419	Secondary	Indoors	18	married	2	3100	46	32	6.980000019073486	8.739999771118164	29.10000038146973					1	2
1st trimester	kerosene	No	40	4	3	31	22.65625	2193	None	Indoors	18	married	2	3000	49	30.20000076293945	6.199999809265137	7.989999771118164	30.20000076293945	10.066	44.139999	25.485001	6.3909998	1	2
1st trimester	ethanol	Yes	40	3	1	20	18.21832242712672	305	Secondary	Indoors	24	married	2	3200	50	17.39999961853027	3.039999961853027	4.710000038146973	14.5	8.3199997	25.73	44.5	20.9	1	2
1st trimester	ethanol	Yes	33	2	2	28	24.609375	0	None	Indoors	21	married	1
1st trimester	ethanol	Yes	40	3	2	30	23.06805074971165	1749	Secondary	Indoors	16	married	2	2980	45	29.5	6.28000020980835	7.909999847412109	26.10000038146973	7.9860001	45.970001	17.652	4.3049998	2	1
1st trimester	ethanol		39	3	2	20	18.73048907388137	333	None	Indoors	21	married	2	2000	38	17.39999961853027	3.210000038146973	4.730000019073486	15.10000038146973	6.3800001	16.200001	39.91	16.08	1	2
1st trimester	ethanol	No	39	2	2	30	21.78649237472767	1843	Secondary	Indoors	26	married	3			28.89999961853027	5.869999885559082	7.900000095367432	28.5					2	1
1st trimester	kerosene	No	37	4	2	29	33.15043438500228	2119	Primary	Indoors	21	married	3	2960	45	29.29999923706055	6.380000114440918	7.960000038146973	29.5					1	2
1st trimester	kerosene	No	40	4	2	27	21.78649237472767	2330	None	Indoors	19	married	1	3000	50	31.10000038146973	6.119999885559082	8.699999809265137	31.10000038146973					2	2
1st trimester	kerosene	No	38	3	3	23	28	2110	None	Indoors	27	married	2	2380	48	30.20000076293945	6.380000114440918	7.71999979019165	29					2	2
1st trimester	ethanol	No	39	2	1	26	21.51385851052386	272	Secondary	Indoors	18	married	3	3700	47	16	2.849999904632568	4.449999809265137	14.10000038146973	10.68	29.209999	39.470001	4.25	1	2
1st trimester	kerosene		39	3	1	32	24.2439184746877	308	Secondary	Indoors	24	married	2	3740	49	16.39999961853027	3.150000095367432	4.420000076293945	14.60000038146973	1.86	32.82	50.700001	20.9	2	2
1st trimester	ethanol	No	41	4	4	32	31.24999999999999	2158	PolyUni	Indoors	19	married	2	2870	36	31.29999923706055	6.559999942779541	8.630000114440918	28.39999961853027	14.204	46.73	12.458	8.1630001	1	2
1st trimester	ethanol	Yes	40	3	3	21	20.56880661366243	298	None	Indoors	24	married	1	3400	47	16.79999923706055	3.099999904632568	4.610000133514404	14.19999980926514	4.5040002	17.48	36.459999	12.33	2	2
1st trimester	ethanol	No	39	2	3	29	21.30394857667585	282	None	Indoors	20	married	1	3000	42	16.79999923706055	3.099999904632568	4.690000057220459	13.5	2.6600001	20.940001	34.610001	10.1	2	2
1st trimester	ethanol	No	40	4	3	29	25	324	None	Indoors	22	married	3			17.60000038146973	3.170000076293945	4.699999809265137	14.80000019073486	9.4700003	20.690001	35.209999	8.8999996	1	2
1st trimester	ethanol	No	39	5	2	31	20.96436058700209	310	Secondary	Indoors	18	married	1	2780	46	16.60000038146973	3.059999942779541	4.570000171661377	14.89999961853027	8.3360004	25.9	35.759998	9.0500002	2	2
1st trimester	kerosene	No	40	3	1	21	18.1786703601108	2451	Secondary	Indoors	18	married	3	2300	38	32.29999923706055	6.670000076293945	9.050000190734863	30.10000038146973	13.263	41.720001	12.11	2.332	1	1
1st trimester	ethanol	Yes	41	4	2	27	18.91806675374983	2024	None	Indoors	22	married	2	2900	42	30.29999923706055	6.440000057220459	8.279999732971191	28	7.723	38	12.111	2.5139999	2	2
1st trimester	kerosene	Yes	38	3	2	23	27.51338488994647	1663	None	Indoors	19	married	1	2500	47	28.89999961853027	6.099999904632568	7.579999923706055	26	19.667999	46.970001	15.012	4.4829998	1	2
1st trimester	kerosene	Yes	40	3	2	34	31.62627648224355	2571	None	Indoors	26	married	2	3500	46	31.60000038146973	6.539999961853027	8.489999771118164	31.70000076293945	6.9000001	40.450001	38.348	4.6259999	2	2
1st trimester	kerosene	No	41	2	2	29	27.76709812465291	2076	Primary	Indoors	23	married	4			29.60000038146973	6.260000228881836	7.920000076293945	29.29999923706055	23.490999	48.919998	38.123001	5.3610001	1	2
1st trimester	kerosene	No	36	3	1	19	20.50493399974369	2468	PolyUni	Indoors	19	married	2	2500	45	31.5	6.28000020980835	8.630000114440918	31.60000038146973					1	2
1st trimester	kerosene	No	40	3	2	27	24.03440715129027	2529	Secondary	Indoors	23	married	3	3050	48	30.70000076293945	7.150000095367432	8.319999694824219	30.20000076293945	7.9990001	46.119999	31.496	3.592	1	2
1st trimester	ethanol	No	37	3	3	22	22.34778208804183	1920	None	Indoors	24	married	3	2500	39	28.5	6.420000076293945	7.659999847412109	27.89999961853027	10.23	45.349998	40.778999	2.277	2	2
1st trimester	kerosene	No	41	3	2	30	22.7189744005842	2306	PolyUni	Indoors	19	married	4	3500	39	30.29999923706055	6.659999847412109	8.180000305175781	29.89999961853027					2	2
1st trimester	ethanol	Yes	39	2	1	30	22.3132784291452	342	PolyUni	Indoors	23	married	3	3300	48	16.70000076293945	3.47000002861023	4.480000019073486	14.80000019073486	7.5599999	17.48	35.130001	13.86	2	2
1st trimester	kerosene	No	40	3	2	34	29.1363163371488	3.67	Secondary	Indoors	17	married	4	3200	51	17.89999961853027	3.240000009536743	4.78000020980835	16.10000038146973	4.9200001	17.799999	33.09	5.7800002	1	2
1st trimester	kerosene	Yes	39	4	3	22	21.92886276917679	2084	Secondary	Indoors	18	married	4	3050	47	29.39999961853027	5.96999979019165	8.140000343322754	30.20000076293945					2	2
1st trimester	ethanol	Yes	39	3	1	25	24.76756591982929	317	PolyUni	Indoors	21	married	3	3600	45	17.5	3.119999885559082	4.809999942779541	14.69999980926514	9.9300003	18.6	31.219999	9.5100002	1	2
1st trimester	ethanol	Yes	42	2	3	27	16.40625	342	Secondary	Indoors	24	married	1			16.89999961853027	3.359999895095825	4.940000057220459	15.10000038146973	2.437	18.07	36.380001	10.72	2	2
1st trimester	kerosene	No	44	3	3	37	28.44095497516423	2507	None	Indoors	23	married	1	3000	45	31.20000076293945	6.739999771118164	8.630000114440918	30.89999961853027	12.265	44.790001	38.048	3.8369999	2	2
1st trimester	kerosene	Yes	39	2	2	27	17.85062274331616	1754	None	Indoors	27	married	1	2500	42	29.39999961853027	6.360000133514404	8.039999961853027	25.5	6.6589999	46.73	14.466	2.3570001	2	1
1st trimester	kerosene	Yes	40	3	4	30	25.40281608361156	376	None	Indoors	18	married	1	3900	44	18.39999961853027	3.380000114440918	5.039999961853027	15.80000019073486	13.03	12.74	31.09	10.24	1	2
1st trimester	ethanol	No	39	3	3	28	20.77562326869806	1758	Secondary	Indoors	20	married	2	2900	37	29.10000038146973	5.96999979019165	7.789999961853027	27.29999923706055					1	2
1st trimester	kerosene		23	4	2	27	27.14158239143368	374	Secondary	Indoors	24	married	3			17.89999961853027	3.410000085830689	5.050000190734863	15.80000019073486		27.33	35.740002	15.17		2
1st trimester	kerosene	Yes	39	3	1	31	26.70940170940171	506	Secondary	Indoors	18	married	2	3000	33	19.89999961853027	3.920000076293945	5.409999847412109	17.60000038146973	18.6	20.6	39.209999	20.9	2	2
1st trimester	ethanol	Yes	39	3	2	22	19.14672216441207	1586	Secondary	Indoors	23	not married	2	2700	50	28.20000076293945	5.679999828338623	7.639999866485596	26.70000076293945					2	2
1st trimester	ethanol	No	39	4	1	20	19.83471074380165	2725	Secondary	Indoors	21	married	3			29.60000038146973	6.929999828338623	7.980000019073486	32.90000152587891	18.549999	46.790001	21.92	2.8199999	2	2
1st trimester	kerosene	No	40	2	2	30	23.62444749276025	1879	Secondary	Indoors	26	married	2	3000	53	30.70000076293945	6	8.479999542236328	27.70000076293945	22.6	46.450001	34.110001	8.2799997	1	2
1st trimester	ethanol	Yes	40	3	4	21	19.72386587771203	2322	Secondary	Indoors	20	married	4	3100	33	30.29999923706055	6.559999942779541	8.439999580383301	30.29999923706055	7.4390001	45.16	40.778999	3.3900001	1	2
1st trimester	firewood	No	41	2	1	19	21.38394199605733	2253	Secondary	Indoors	26	not married	2			31.20000076293945	6.409999847412109	8.109999656677246	29.70000076293945	14.134	44.34	27.261	5.6939998	2	2
1st trimester	ethanol	Yes	38	3	1	27	26.44628099173554	2264	Secondary	Indoors	24	married	1	3400	46	30.60000038146973	6.320000171661377	8.649999618530273	30.29999923706055	5.9400001	42.389999	23.051001	3.2920001	1	2
1st trimester	kerosene	Yes	40	3	3	28	24.32322868339264	311	None	Indoors	22	married	3			16.60000038146973	2.950000047683716	4.389999866485596	15.30000019073486	1.86	32.82	38.310001	20.9		2
1st trimester	kerosene	No	42	4	2	19	23.33768442704007	3.49	Secondary	Indoors	24	married	1	3070	48	17.5	3.349999904632568	4.75	15.19999980926514	2.97	21.27	36.59	9.5100002	1	2
1st trimester	kerosene	No	36	5	2	26	18.67093430879439	2075	Secondary	Indoors	20	married	4			29.29999923706055	6.760000228881836	8.109999656677246	28	12.628	40.959999	38.063	3.1040001		2
1st trimester	kerosene	Yes	41	2	2	28	21.98989236526368	342	Secondary	Indoors	21	married	1	2830	38	17.79999923706055	3.369999885559082	4.710000038146973	14.80000019073486	20	16.75	40.5	8.8999996	2	2
1st trimester	ethanol	Yes	37	2	2	30	19.90997229916897	2646	None	Indoors	25	married	4			31.79999923706055	7	8.869999885559082	31	5.5770001	43.040001	16.426001	3.411		2
1st trimester	kerosene	Yes	38	3	1	27	26.40715927429215	2207	Secondary	Indoors	21	married	1			31.39999961853027	6.190000057220459	8.380000114440918	29.79999923706055	12.238	47.700001	11.518	1.733	1	2
1st trimester	ethanol	No	39	4	2	25	24.55775234131113	2587	PolyUni	Indoors	23	married	2	2940	45	31.79999923706055	7.039999961853027	8.840000152587891	30.5	9.3979998	38.369999	25.028	4.691	2	2
1st trimester	ethanol	No	39	2	1	35	21.71925011431184	270	PolyUni	Indoors	22	married	2	3800	39	15.80000019073486	3.089999914169312	4.139999866485596	13.30000019073486	1.86	22.540001	27.389999	8.5100002	2	2
1st trimester	ethanol	Yes	40	3	1	31	18.96192742415229	1819	Secondary	Indoors	21	married	1	2700	42	29.29999923706055	5.940000057220459	8.159999847412109	27.89999961853027	17.153999	37.299999	14.482	3.289	2	2
1st trimester	ethanol	Yes	37	3	4	27	26.37023814353523	1499	Secondary	Indoors	22	married	1			30.5	5.25	8.470000267028809	26	27.964001	39.259998	29.365	4.3779998	1	1
1st trimester	ethanol	Yes	42	2	2	35	33.91251333638164	327	Primary	Indoors	23	married	2	3500	48	16.89999961853027	3.119999885559082	4.510000228881836	15.30000019073486	4.6599998	17.41	28.549999	11.79	1	2
1st trimester	kerosene	No	36	3	2	30	27.14158239143368	2671	Secondary	Indoors	25	married	2	2570	37	31.39999961853027	7	8.5	31.39999961853027	13.298	37.73	21.181	2.9159999	2	2
1st trimester	kerosene	Yes	33	3	1	29	26.37789809801472	334	Secondary	Indoors	21	married	4			16.89999961853027	3.140000104904175	4.71999979019165	15.5	4.9770002	11.67	50.700001	7.3800001		2
1st trimester	kerosene	Yes	40	3	3	24	25.33333333333333	338	Secondary	Indoors	24	married	3	2800	46	18	3.240000009536743	4.78000020980835	15	2.904	11.06	41.009998	13.86	2	2
1st trimester	kerosene	Yes	41	2	3	29	22.03856749311295	2218	None	Indoors	26	married	2	3300	46	32	6.420000076293945	8.680000305175781	29	17.957001	52.799999	22.594999	5.0890002	1	2
1st trimester	kerosene	No	41	4	1	34	41.40163348263014	2737	Secondary	Indoors	21	not married	2	4000	45	31.5	7.019999980926514	8.670000076293945	31.79999923706055	10.888	39.32	38.048	2.3770001	1	2
1st trimester	ethanol	Yes	40	3	1	17	20.81165452653486	2102	Secondary	Indoors	23	married	3	2790	44	29.60000038146973	6.289999961853027	8.260000228881836	29.39999961853027	4.5609999	39.48	11.523	2.359	1	2
1st trimester	kerosene	No	40	3	2	21	18.73048907388137	160	Primary	Indoors	18	married	3			13.39999961853027	2.099999904632568	3.650000095367432	10.89999961853027	20	21.16	42.959999	17.120001		2
1st trimester	kerosene	No	40	3	1	28	22.89281997918834	314	Secondary	Indoors	23	married	4	2800	43	17	3.279999971389771	4.78000020980835	14.19999980926514	20	13.92	36.540001	8.29	2	2
1st trimester	ethanol	Yes	39	4	2	35	22.47658688865765	2112	None	Indoors	23	married	4	3040	51	28.5	6.269999980926514	7.889999866485596	30.10000038146973	27.964001	36.060001	20.299999	2.691	2	2
1st trimester	kerosene	No	38	4	1	24	44.95317377731529	2589	Secondary	Indoors	24	married	4	3700	51	31.70000076293945	6.889999866485596	8.899999618530273	30.89999961853027	35.18	35.099998	17.139999	3.4300001	1	2
1st trimester	kerosene	Yes	39	2	2	32	21.71925011431184	2631	PolyUni	Indoors	21	married	2	2700	39	31.29999923706055	6.900000095367432	8.789999961853027	31.39999961853027	9.0129995	43.450001	12.412	3.869	1	2
1st trimester	ethanol	Yes	39	3	2	28	22.06035379812695	2352	Secondary	Indoors	27	married	3	3530	42	31.10000038146973	6.730000019073486	8.420000076293945	29.70000076293945	7.1729999	42.91	15.104	2.638	2	2
1st trimester	ethanol	No	37	4	3	19	18.42653420926133	2443	None	Indoors	19	married	4	2500	51	31.10000038146973	6.75	8.609999656677246	30.39999961853027	15.424	36.18	26.902	2.056	2	2
1st trimester	kerosene	Yes	38	4	2	27	17.70956316410862	2196	Secondary	Indoors	18	married	1	2500	45	31.20000076293945	6.340000152587891	8.270000457763672	29.39999961853027	11.05	42.939999	38.400002	2.6900001	1	2
1st trimester	ethanol	Yes	37	3	1	19	18.71094924655017	382	None	Indoors	20	married	4	3200	46	17.60000038146973	3.25	4.909999847412109	16.70000076293945	2.3800001	17.41	35.759998	10.72	2	2
1st trimester	kerosene	Yes	40	4	4	27	24.77679524969029	2570	None	Indoors	18	married	3	3000	40	31.39999961853027	6.889999866485596	8.729999542236328	30.89999961853027	16.549999	37.700001	21.860001	3.49	2	2
1st trimester	ethanol	Yes	42	3	3	24	20.07733491969066	366	None	Indoors	21	married	2	3500	46	18.60000038146973	3.309999942779541	4.980000019073486	15.60000038146973	6.3600001	15.91	40.5	7.71	1	2
1st trimester	ethanol	No	41	3	2	28	27.18089990817264	3315	Secondary	Indoors	21	married	1	3000	61	32.29999923706055	7.329999923706055	9.229999542236328	34.70000076293945	8.2299995	37.709999	38.400002	2.3199999	2	2
1st trimester	kerosene		40	5	2	25	36.50871316195567	2787	PolyUni	Indoors	19	married	4	3580	52	32.20000076293945	7.139999866485596	8.819999694824219	31.5					2	2
1st trimester	kerosene	Yes	40	4	1	34	31.24999999999999	0	Primary	Indoors	24	married	2	3400	46					4.5799999	23.66	35.84	10.1	2
1st trimester	kerosene	Yes	36	2	2	19	20.06095443848617	0	Secondary	Indoors	26	married	2
1st trimester	ethanol	No	35	3	4	30	27.94214332675871	2974	Primary	Indoors	22	married	2	3010	49	32.59999847412109	6.789999961853027	9.140000343322754	33.5	13.52	36.470001	15.87	2.0599999	1	2
1st trimester	kerosene	No	40	3	2	31	21.10726643598616	298	Secondary	Indoors	26	married	4	3000	42	16.5	2.980000019073486	4.460000038146973	14.30000019073486					1	2
1st trimester	ethanol	Yes	39	4	1	22	18.36547291092746	2189	Secondary	Indoors	21	not married	3	2500	48	31.60000038146973	6.869999885559082	8.720000267028809	27.60000038146973	11.6	37.25	28.200001	2.8	1	2
1st trimester	ethanol		40	3	1	32	26.34649403440099	403	Secondary	Indoors	23	married	2	3560	53	17.10000038146973	3.519999980926514	4.739999771118164	16.70000076293945	1.86	22.67	36.330002	8.8999996	1	2
1st trimester	ethanol	Yes	41	3	2	23	29.09428234103559	282	None	Indoors	21	married	3	2310	37	16.70000076293945	3.079999923706055	4.559999942779541	13.60000038146973	1.86	20.01	34.560001	7.9899998	2	2
1st trimester	ethanol	Yes	38	4	2	25	23.03004535147393	2277	Secondary	Indoors	21	married	3	2800	45	30	6.800000190734863	8.310000419616699	29.39999961853027	13.105	34.77	38.123001	3.2869999	2	2
1st trimester	ethanol	Yes	42	3	2	40	24.84098008957808	2424	Secondary	Indoors	23	married	1	3500	46	30.20000076293945	6.820000171661377	8.229999542236328	30.5	10.844	35.610001	13.238	2.494	1	2
1st trimester	ethanol	No	41	2	1	23	23.33768442704007	372	Secondary	Indoors	25	married	3	3700	50	17.20000076293945	3.430000066757202	4.599999904632568	15.89999961853027	11.657	21.09	34.830002	6.73	1	2
1st trimester	ethanol	Yes	38	3	1	33	25.63116749967961	319	Secondary	Indoors	24	married	2	2560	54	16.5	3.22000002861023	4.409999847412109	14.80000019073486	4.6030002	14.94	38.119999	20.9	2	2
1st trimester	kerosene	Yes	37	4	1	35	34.47809626825311	2024	Secondary	Indoors	25	married	2	2980	49	29.89999961853027	6.329999923706055	7.820000171661377	28.5		33.68	34.009998	2.0799999	2	2
1st trimester	ethanol	No	38	2	2	23	17.63085399449036	2136	None	Indoors	25	married	3	3100	44	29.5	6.71999979019165	8.010000228881836	28.60000038146973	5.3210001	36.419998	38.169998	2.7690001	2	2
1st trimester	kerosene		39	2	4	24	21.64127423822715	2211	None	Indoors	26	married	4	2800	41	29.20000076293945	6.550000190734863	8.649999618530273	29.89999961853027	8.3850002	34.59	12.62	3.684	1	2
1st trimester	kerosene		39	3	2	29	28.04037814452812	2613	None	Indoors	22	not married	4	3500	42	31.79999923706055	6.670000076293945	9.069999694824219	31.60000038146973	13.289	40.849998	12.324	3.174	1	2
1st trimester	ethanol	Yes	39	4	3	30	30.02150188648627	2425	Secondary	Indoors	21	married	3	3360	46	31.20000076293945	6.679999828338623	8.699999809265137	30.39999961853027	27.964001	44.720001	17.802	2.444	2	2
1st trimester	kerosene		40	3	3	20	22.34778208804183	281	None	Indoors	26	married	4	3460	45	16.60000038146973	3.130000114440918	4.449999809265137	13.39999961853027					2	2
1st trimester	firewood		37	2	1	29	20.66115702479339	369	PolyUni	Outdoor	21	not married	4	2890	49	17.39999961853027	3.5	4.820000171661377	15.5					2	2
1st trimester	kerosene	Yes	40	3	3	29	21.64127423822715	412	Secondary	Indoors	19	married	4	3700	42	18.79999923706055	3.630000114440918	5.099999904632568	16.10000038146973					2	2
1st trimester	kerosene	Yes	38	3	2	37	23.83300460223537	2500	None	Indoors	19	married	3	3000	44	30.5	6.960000038146973	8.579999923706055	30.60000038146973	17.049	34.799999	15.536	2.428	2	2
1st trimester	kerosene		41	4	3	22	23.61275088547816	2304	Secondary	Indoors	22	married	2	3000	47	30.5	6.579999923706055	8.220000267028809	30	16.868999	35.900002	15.343	2.0209999	1	2
1st trimester	ethanol	Yes	41	2	1	28	22.9421304537004	2668	Secondary	Indoors	25	married	4	2820	44	30.10000038146973	7.050000190734863	8.609999656677246	31.60000038146973	27.964001	38.59	28.805	3.5120001	2	2
1st trimester	kerosene		32	3	3	34	38.57875853555032	0	None	Indoors	19	married	4	3330	46					4.8340001	40.279999	38.063999	2.595	1
1st trimester	ethanol		41	4	2	34	35.15624999999999	2802	Secondary	Indoors	21	married	3			32.29999923706055	7.010000228881836	8.659999847412109	31.89999961853027	6.3889999	39.209999	38.740002	2.8399999		2
1st trimester	kerosene	No	38	3	2	34	38.57875853555032	2365	None	Indoors	22	married	3	3070	42	30.79999923706055	6.679999828338623	8.390000343322754	30.10000038146973	1.661	32.349998	20.280001	2.717	1	2
1st trimester	ethanol		40	4	3	33	36.19875019051973	2430	None	Indoors	18	married	2	3700	45	29.39999961853027	7.019999980926514	8.569999694824219	30.39999961853027		52.580002	15.96	1.3099999	2	2
1st trimester	firewood	Yes	39	3	2	31	33.79247015610653	2514	Secondary	Outdoor	23	married	2	3500	42	31.10000038146973	6.889999866485596	8.510000228881836	30.60000038146973					2	2
1st trimester	firewood		40	4	3	17	17.44492677187715	2042	None	Indoors	26	married	3	2700	49	28.60000038146973	6.670000076293945	7.96999979019165	28.29999923706055		18.17	15.96	.69999999	2	2
1st trimester	ethanol		40	3	3	27	23.046875	2129	None	Indoors	20	married	2	3200	49	30.39999961853027	6.480000019073486	8.380000114440918	28.79999923706055		50.389999	18.23	1.8200001	2	2
1st trimester	ethanol		41	3	1	31	25.31545429373838	2453	None	Indoors	25	married	3	3300	48	30.79999923706055	6.610000133514404	8.439999580383301	31					1	2
1st trimester	ethanol		40	4	3	27	29.38475665748393	2356	Secondary	Outdoor	19	married	1	3150	45	30.10000038146973	6.550000190734863	8.460000038146973	30.70000076293945		23.459999	14.93	1.87	2	2
1st trimester	firewood	No	40	3	1	33	43.91058208738569	2721	Secondary	Outdoor	21	married	3	3800	58	30.70000076293945	7.130000114440918	8.850000381469727	31.70000076293945		19.93	17.290001	.69999999	2	2
1st trimester	ethanol		38	2	2	26	19.77769866698311	2422	Primary	Outdoor	21	married	2	3080	35	31.10000038146973	6.650000095367432	8.779999732971191	30.5		25.790001	15.92	2.7	1	2
1st trimester	ethanol		41	3	2	29	18.26150474799124	306	Secondary	Indoors	20	married	2	3600	36	16.70000076293945	3.119999885559082	4.429999828338623	14.5	7.2600002	53.189999	39.369999	4.0799999	2	2
1st trimester	ethanol	No	41	2	2	18	22.86236854138088	347	Secondary	Indoors	18	married	1	3000	44	17.70000076293945	3.430000066757202	4.809999942779541	14.80000019073486	5.4400001	50.889999	39.799999	4.3699999	1	2
1st trimester	ethanol		40	4	2	24	21.6712580348944	2713	Secondary	Outdoor	23	married	1	3770	47	31.5	6.949999809265137	8.810000419616699	31.79999923706055		26.719999	15.43	2.1700001	1	2
1st trimester	ethanol	Yes	40	3	2	16	16.1353938828929	2267	Secondary	Indoors	26	married	2	3000	41	29.29999923706055	6.409999847412109	8.409999847412109	30.70000076293945		20.75	19.290001	1.51	2	2
1st trimester	firewood	No	39	3	1	29	31.63371488033298	265	Secondary	Outdoor	20	married	1	2800	49	15.19999980926514	2.890000104904175	4.150000095367432	13.89999961853027	4.6999998	52.84	16.889999	3.49	2	2
1st trimester	firewood		41	2	1	29	26.61934338952972	296	Secondary	Indoors	13	married	3	2510	49	16.29999923706055	3.210000038146973	4.5	13.89999961853027	3.53	48.740002	12.43	2.29	1	2
1st trimester	firewood	Yes	41	3	2	21	25.80221429911804	389	Secondary	Outdoor	20	married	2	3150	50	18.10000038146973	3.430000066757202	4.920000076293945	16.20000076293945	8.29	48.049999	39.369999	3.6199999	1	2
1st trimester	ethanol	Yes	42	2	3	17	18.36900337477039	242	Secondary	Indoors	24	married	1			15.30000019073486	2.779999971389771	3.940000057220459	12.89999961853027	1.36	47.700001	12.03	2.1800001		1
1st trimester	kerosene		41	3	2	26	27.76620852422602	1812	Primary	Indoors	20	married	1	2500	32	28.70000076293945	6.289999961853027	8.119999885559082	27.10000038146973		20.059999	13.91	1.04	2	2
1st trimester	firewood	Yes	41	3	2	22	20.32443825510934	0	None	Outdoor	19	married	3	2620	41									2
1st trimester	firewood		39	2	2	40	21.35779559539232	0	Secondary	Outdoor	18	married	3	3090	41					1.87	54.84	13.34	2.3900001	2
1st trimester	ethanol	No	39	5	2	22	22.30814991076741	2136	Primary	Indoors	26	married	2	3500	52	31.10000038146973	6.559999942779541	8.420000076293945	28.29999923706055					1	2
1st trimester	kerosene		37	3	2	23	21.98989236526368	633	Secondary	Indoors	23	married	2	3200	47	21.70000076293945	4.28000020980835	5.829999923706055	19	17.559999	46.369999	13.02	1.52	2	2
1st trimester	ethanol		41	2	2	29	24.2439184746877	439	Primary	Indoors	23	married	1	3580	49	19	3.75	5.090000152587891	16.5	17.51	31.540001	12.18	3.25	2	2
1st trimester	ethanol		40	3	3	23	23.33546614475517	0	None	Outdoor	20	married	1	3000	42	28.70000076293945	6.420000076293945	8.100000381469727	28.79999923706055		22.49	16.610001	2.04	2	2
1st trimester	kerosene	No	39	2	2	28	20.07733491969066	2018	Secondary	Indoors	27	married	1	2950	42	29.5	6.340000152587891	8.149999618530273	28.60000038146973		22.049999	15.2	1.66	1	2
1st trimester	ethanol	No	39	3	2	24	26.57312925170069	2349	None	Indoors	27	married	4	3300	43	31.10000038146973	6.650000095367432	8.649999618530273	29.89999961853027					2	2
1st trimester	kerosene	Yes	39	3	3	30	23.14725512133019	2598	None	Outdoor	23	married	1	3000	58	31	6.699999809265137	8.520000457763672	31.79999923706055		52.150002	15.61	1.9299999	1	2
1st trimester	ethanol		41	2	3	34	24.22145328719724	262	Secondary	Indoors	27	married	3	3500	46	16.5	2.819999933242798	4.360000133514404	13.60000038146973	17.9	51.73	19.309999	5.46	2	2
1st trimester	ethanol		40	2	1	28	24.609375	279	Secondary	Outdoor	21	married	3	3050	39	16	2.920000076293945	4.320000171661377	14.19999980926514	7.27	54.66	36.016998	2.9300001	1	2
1st trimester	kerosene	No	39	3	2	26	19.53125	2421	Secondary	Indoors	26	married	2			30.70000076293945	7.139999866485596	8.489999771118164	29.29999923706055		45.830002	14.89	1.9400001	1	2
1st trimester	ethanol	No	40	3	2	32	31.11111111111111	353	Secondary	Indoors	21	married	2	3010	49	18.10000038146973	3.279999971389771	4.829999923706055	15.39999961853027	14.841	46.73	12.593	3.1400001	1	2
1st trimester	kerosene		36	4	1	27	26.70940170940171	2061	Secondary	Indoors	25	not married	3	1950	40	28.79999923706055	6.420000076293945	7.849999904632568	29.10000038146973					1	2
1st trimester	kerosene		39	3	4	31	18.20987654320988	2677	None	Indoors	24	married	1	3000	45	31.89999961853027	7.139999866485596	9.100000381469727	30.79999923706055					1	2
1st trimester	ethanol	Yes	40	5	2	39	29.76083760622468	329	Secondary	Indoors	27	married	4	3210	52	16.39999961853027	3.289999961853027	4.71999979019165	15	31.24	38	29.27	3.6900001	1	2
1st trimester	ethanol	No	37	4	1	35	22.9421304537004	2587	None	Indoors	20	not married	2	2950	47	31.79999923706055	6.789999961853027	9.029999732971191	31.10000038146973		20.27	13.51	2.0699999	1	2
1st trimester	firewood		39	2	2	23	28.13365650969529	329	Secondary	Indoors	21	married	3	3500	48	17.39999961853027	3.22000002861023	4.739999771118164	14.89999961853027	17.073	46.049999	31.612	4.1539998	1	2
1st trimester	ethanol		41	2	2	23	18.28677973394528	2136	Secondary	Outdoor	25	married	4	3050	48	29.29999923706055	6.579999923706055	7.940000057220459	29.10000038146973		27.959999	15.59	2.3099999	2	2
1st trimester	ethanol	No	39	2	1	35	25.72103221453871	1897	Secondary	Indoors	25	not married	1	2500	41	29.20000076293945	6.059999942779541	8.340000152587891	28.39999961853027		19.690001	17.33	3.4300001	2	2
1st trimester	firewood		41	3	1	38	44.0771349862259	0	Secondary	Indoors	18	married	2											2
1st trimester	ethanol	No	39	3	1	35	24.24242424242425	279	Secondary	Indoors	25	married	1	3200	47	16.60000038146973	2.980000019073486	4.519999980926514	13.80000019073486	4.1479998	47.5	27.957001	6.2309999	2	2
1st trimester	ethanol	Yes	39	2	1	22	24.46460160337235	334	None	Outdoor	21	married	2	2400	43	17.20000076293945	3.269999980926514	5.079999923706055	15	2.3510001	34.07	12.348	4.013	1	2
1st trimester	kerosene	No	41	3	2	37	22.75830678197542	332	None	Indoors	22	married	2	3260	48	17	3.079999923706055	4.760000228881836	15.60000038146973	1.8380001	53.740002	16.181999	3.4070001	1	2
1st trimester	ethanol	No	41	4	2	37	21.21831719455268	2249	None	Indoors	27	not married	1	2050	47	30.70000076293945	6.699999809265137	8.489999771118164	29.10000038146973					1	2
1st trimester	firewood		40	5	3	28	27.88761706555671	2063	Primary	Outdoor	19	married	2	3000	57	30	6.440000057220459	8.449999809265137	28.5					2	2
1st trimester	firewood	No	40	3	2	25	21.09375	425	Secondary	Outdoor	24	married	2	2200	47	17.79999923706055	3.359999895095825	4.78000020980835	17.70000076293945	2.8410001	47.919998	37.268002	2.6429999	2	2
1st trimester	kerosene	Yes	39	3	2	23	22.07107787937481	2029	Secondary	Outdoor	26	married	3	2800	46	30.39999961853027	6.539999961853027	8.279999732971191	27.70000076293945					1	2
1st trimester	kerosene	No	40	3	1	24	18.66201468619417	2156	None	Indoors	19	not married	1	2700	45	29.60000038146973	6.449999809265137	8.609999656677246	29.5		44.16	16.26	2.8499999	1	2
1st trimester	ethanol	No	39	4	3	27	17.41907388590507	266	None	Indoors	26	married	2			17.20000076293945	2.660000085830689	4.710000038146973	14.10000038146973	2.471	46.73	23.233999	4.8119998		2
1st trimester	kerosene	No	39	3	2	30	27.11111111111111	356	Secondary	Indoors	22	married	1	2850	46	16.60000038146973	3.519999980926514	4.579999923706055	15.19999980926514	7.4710002	46.73	21.433001	6.2309999	2	2
1st trimester	ethanol	Yes	40	4	2	35	22.83287934625861	2331	Secondary	Indoors	27	married	2	3500	55	30.60000038146973	6.71999979019165	8.710000038146973	29.79999923706055	4.8200002	33.98	12.03	1.0700001	2	2
1st trimester	ethanol	No	39	4	2	37	24.77679524969029	2432	Secondary	Indoors	21	married	3	3090	50	30.70000076293945	6.900000095367432	8.529999732971191	30.10000038146973	18.950001	46.580002	24.09	2.9000001	2	2
1st trimester	kerosene	Yes	38	5	4	32	23.046875	2734	None	Outdoor	22	married	4			31.79999923706055	6.989999771118164	8.470000267028809	31.70000076293945	9.7700005	39.060001	16.73	2.02		2
1st trimester	ethanol		39	3	3	20	22.20633068613798	2533	Secondary	Indoors	26	married	2			31.20000076293945	6.739999771118164	8.630000114440918	31.10000038146973	6.9400001	26.01	16.719999	2.55	1	2
1st trimester	ethanol	No	39	2	3	27	21.50188648626719	358	Secondary	Indoors	25	married	1	2460	45	17.29999923706055	3.420000076293945	4.670000076293945	15.39999961853027	14.7	41.450001	18.610001	1.5599999	1	2
1st trimester	ethanol	No	42	3	2	21	20.70081674131507	2169	Secondary	Indoors	25	not married	1	3390	47	30.10000038146973	6.329999923706055	8.020000457763672	29.70000076293945	18.84	23.200001	15.77	2.77	1	2
1st trimester	kerosene	Yes	37	2	2	29	21.60410477990818	2637	Secondary	Indoors	25	not married	3			31	7.050000190734863	8.850000381469727	31.20000076293945	6.8899999	18.57	15.38	2.0899999		2
1st trimester	kerosene	Yes	40	3	2	29	25.40281608361156	324	Secondary	Outdoor	22	married	2			17.39999961853027	3.160000085830689	4.570000171661377	14.89999961853027						2
1st trimester	kerosene	No	39	5	2	31	21.0828132906055	2405	Secondary	Indoors	24	married	2	2770	35	31	6.460000038146973	8.539999961853027	30.89999961853027		26.52	15.85	2.24	2	2
1st trimester	firewood	No	41	3	2	18	22.35434007134364	2187	Secondary	Outdoor	24	married	3	3000	43	30.70000076293945	6.46999979019165	8.069999694824219	29.20000076293945					1	2
1st trimester	ethanol	No	38	4	2	29	26.17519452113737	2039	None	Indoors	13	married	1	2400	46	29.5	6.190000057220459	8.079999923706055	29.20000076293945	21.73	34.18	11.74	2.77	1	2
1st trimester	firewood	No	40	2	4	21	25.33333333333333	2261	None	Indoors	24	married	4	3200	47	30.60000038146973	6.610000133514404	8.430000305175781	29.5	9.46	29.32	21.209999	1.1	1	2
1st trimester	ethanol	Yes	39	2	3	31	18.50776600377413	2234	None	Indoors	27	married	3	3140	44	29.79999923706055	6.519999980926514	8.840000152587891	29.89999961853027	9.4099998	31.030001	11.99	3.74	2	2
1st trimester	ethanol	Yes	38	3	2	23	20.81165452653486	332	Secondary	Indoors	25	married	1	2500	48	18.10000038146973	2.97000002861023	4.920000076293945	15.60000038146973	8.71	25.389999	19.83	3.72	1	2
1st trimester	kerosene	No	39	4	2	27	20.61925365062196	347	Secondary	Indoors	18	married	2			17.70000076293945	3.339999914169312	4.880000114440918	15.10000038146973	5.9099998	34.369999	15.79	1.48	2	2
1st trimester	ethanol	Yes	37	4	3	35	27.82931354359926	349	Primary	Indoors	18	married	2	2700	43	17.60000038146973	3.319999933242798	4.630000114440918	15.30000019073486	11.73	24.129999	19.68	2.9300001	2	2
1st trimester	kerosene	No	40	3	2	25	22.265625	2916	Secondary	Indoors	24	married	1	3670	48	31.29999923706055	7.150000095367432	8.880000114440918	32.90000152587891	19.93	22.73	13.88	2.3399999	2	2
1st trimester	kerosene	Yes	38	5	3	26	27.68877813377635	276	Secondary	Indoors	21	married	1			16.70000076293945	2.960000038146973	4.269999980926514	13.69999980926514		33.380001	20.08	1.9299999		2
1st trimester	ethanol	No	41	3	1	36	28.19692120103642	2647	PolyUni	Indoors	20	married	4	3050	47	30.70000076293945	6.829999923706055	8.640000343322754	32	8.4799995	19.82	20.93	2.1199999	2	2
1st trimester	kerosene	Yes	36	2	3	24	23.05175490779298	340	None	Indoors		married	1			17	3.299999952316284	4.550000190734863	15.19999980926514	3.7	51.209999	16.57	2.1700001		2
1st trimester	ethanol	No	39	3	3	34	22.15102250702108	356	None	Indoors	25	married	2	3300	46	18	3.140000104904175	4.820000171661377	16		40.02	15.87	1.53	1	2
1st trimester	ethanol	Yes	39	4	3	19	22.95908765854944	2828	Secondary	Indoors	24	married	1			30.60000038146973	7.309999942779541	8.140000343322754	32.20000076293945	5.5700002	42.310001	22.99	1.84		1
1st trimester	ethanol	No	40	3	2	31	20.26935723616053	366	None	Indoors	26	married	1	2880	56	17	3.509999990463257	4.489999771118164	15.5	6.5599999	24.700001	26.43	3.54	2	2
1st trimester	firewood	No	40	3	2	27	23.30905306971904	334	Secondary	Outdoor	27	married	3	2430	42	17.29999923706055	3.170000076293945	4.829999923706055	15.30000019073486	19.309999	28.68	18.59	1.72	1	2
1st trimester	ethanol	No	37	4	2	18	14.15266617969321	424	Secondary	Indoors	21	not married	4			18	3.670000076293945	4.900000095367432	16.60000038146973	10.91	43.009998	21.82	1.45		2
1st trimester	ethanol	Yes	39	3	2	21	21.0771952275208	371	Secondary	Indoors	21	married	1	3200	35	17.10000038146973	3.460000038146973	4.659999847412109	15.80000019073486	13.97	24.65	16.200001	1.5700001	2	2
1st trimester	ethanol	No	39	3	1	24	23.55555555555556	2230	Primary	Indoors	26	not married	1	3300	43	31.89999961853027	6.420000076293945	8.380000114440918	29.10000038146973	5.8299999	31.049999	17	1.45	1	2
1st trimester	kerosene	Yes	40	3	1	25	23.49523687470631	363	Secondary	Indoors	25	not married	1	2800	44	18.10000038146973	3.329999923706055	4.820000171661377	15.60000038146973	8.6300001	26.57	17.809999	2.1700001	2	2
1st trimester	kerosene	Yes	40	5	2	19	22.21296681938081	2376	PolyUni	Indoors	23	married	1	3300	48	31	6.820000171661377	8.359999656677246	29.70000076293945		43.150002	23.290001		1	2
1st trimester	kerosene	Yes	37	3	2	35	31.20256367009614	2581	None	Indoors	23	married	1	2750	46	31.39999961853027	7.239999771118164	8.569999694824219	30		32.16	13.89	1.42	1	2
1st trimester	ethanol	No	40	3	3	25	20.39542143600416	2248	Secondary	Indoors	26	married	2	2970	47	29.89999961853027	6.510000228881836	8.310000419616699	30	4.6700001	45.049999	47.209999	1.77	2	2
1st trimester	ethanol	No	39	4	3	23	26.37023814353523	322	None	Indoors	26	married	1	2620	41	17.20000076293945	3.269999980926514	4.559999942779541	14.5		30.08	18.360001		2	2
1st trimester	kerosene	Yes	38	3	2	29	28.54828131630724	310	None	Indoors	21	married	3	2770	49	16.39999961853027	3.170000076293945	4.800000190734863	14.60000038146973	21.84	27.49	20.33	2.1099999	1	2
1st trimester	kerosene		40	3	2	28	19.62826470116968	1911	None	Indoors	21	married	1			29.20000076293945	5.949999809265137	7.610000133514404	28.79999923706055	16.75	46.790001	30.540001	1.88	1	2
1st trimester	ethanol	No	38	4	3	32	34.04903060406986	2123	Secondary	Outdoor	26	married	1	3500	39	30	6.699999809265137	8.069999694824219	28.29999923706055	21.809999	28.42	29.799999	1.67	1	2
1st trimester	ethanol	No	36	3	2	21	22.65625	352	None	Outdoor	26	married	1	2220	40	18	3.160000085830689	5.539999961853027	15.80000019073486		32.549999	15.94		1	2
1st trimester	kerosene	No	40	3	2	19	21.33333333333333	379	None	Indoors	23	married	3			17.89999961853027	3.47000002861023	5.03000020980835	15.80000019073486	12.07	29.23	16.530001	1.74	2	2
1st trimester	ethanol	Yes	39	5	3	33	19.63111760409058	2266	Primary	Indoors	21	married	1	3000	42	30.20000076293945	6.730000019073486	7.829999923706055	29.39999961853027	5.71	16.67	23.16	1.79	1	2
1st trimester	kerosene	No	38	4	2	22	21.35930624973301	2370	Primary	Indoors	25	married	4	2800	45	32.5	6.539999961853027	8.520000457763672	29.70000076293945	5.71	29.370001	18.049999	1.79	2	2
1st trimester	kerosene	No	44	3	3	22	23.63403300753084	1801	Secondary	Indoors	16	married	3			28.60000038146973	6.429999828338623	8.289999961853027	26.60000038146973	16.75	55.900002	18.68	2.03		2
1st trimester	kerosene	No	39	4	2	39	28.04037814452812	2066	Secondary	Indoors	24	not married	3	2920	50	29.60000038146973	6.480000019073486	8.270000457763672	28.60000038146973	18.959999	36.630001	39.150002	2.6199999	2	2
1st trimester	kerosene	No	39	3	3	26	25.2993759487266	2357	Primary	Indoors	23	married	4			30.70000076293945	6.920000076293945	8.689999580383301	29.39999961853027	5.54	32.580002	37.740002	2.3699999	1	2
1st trimester	ethanol	No	38	4	3	18	18.4202447261085	2291	Secondary	Indoors	21	married	1	3260	43	30.70000076293945	6.539999961853027	8.369999885559082	29.89999961853027	21.07	13.69	16.33	2.8199999	1	2
1st trimester	ethanol	No	41	4	2	30	28.08433210711601	2673	Secondary	Indoors	25	married	1	3810	55	31.70000076293945	6.829999923706055	8.770000457763672	31.70000076293945	5.54	16.26	21.809999	1.99	2	2
1st trimester	ethanol	Yes	40	4	2	27	19.22337562475971	299	Secondary	Indoors	23	married	4	3100	43	17	3.119999885559082	4.480000019073486	14.10000038146973	6.8899999	28.280001	16.299999	1.25	2	2
1st trimester	kerosene	Yes	38	3	1	19	20.13477975016436	2009	None	Indoors	24	married	4	2800	40	30.29999923706055	6.369999885559082	8.050000190734863	28.20000076293945					1	2
1st trimester	kerosene	Yes	40	2	3	32	27.67873897541753	2291	None	Indoors	20	married	4	2910	43	30.79999923706055	6.369999885559082	8.640000343322754	30.29999923706055	20.51	36.41	30.610001	2.95	2	2
1st trimester	kerosene	No	40	3	2	34	24.65483234714004	350	None	Indoors	25	married	3	3670	52	18.10000038146973	3.25	5.099999904632568	15.39999961853027	5.54	26.959999	16.059999	1.65	1	2
1st trimester	kerosene	No	40	4	3	28	18.90203813280736	356	None	Indoors	25	married	2	3690	49	17.79999923706055	3.440000057220459	4.730000019073486	15.10000038146973	9.0500002	37.330002	21.889999	1.21	2	2
1st trimester	ethanol	No	39	5	2	24	29.99671268902038	1713	Secondary	Indoors	26	married	1	3000	48	29.10000038146973	6.28000020980835	8.109999656677246	25.89999961853027	14.42	22.76	19.09	4.3499999	1	2
1st trimester	kerosene	No	41	3	3	21	23.42209072978304	298	None	Indoors	25	married	1			17.60000038146973	3.059999942779541	4.690000057220459	14.10000038146973	8.1800003	34.259998	19.610001	199		2
1st trimester	ethanol	No	39	3	2	27	20.61313100302618	1973	None	Outdoor	21	married	4	3500	49	31.10000038146973	6.110000133514404	8.220000267028809	28.10000038146973	7.9699998	23.84	35.23	2.78	1	2
1st trimester	ethanol	Yes	35	4	2	22	20.77562326869806	2360	None	Indoors	24	married	1	2700	49	30.89999961853027	6.610000133514404	8.100000381469727	30.20000076293945	1.99	18.6	19.24	2.1300001	2	2
1st trimester	ethanol	Yes	40	3	1	21	19.95935549426622	312	None	Indoors	23	married	4	3250	54	17	3.230000019073486	4.650000095367432	14.30000019073486	6.7800002	23.48	16.08	1.89	1	2
1st trimester	ethanol	No	38	4	3	22	18.97453196154495	2506	None	Indoors	25	married	3	2880	44	31.20000076293945	6.619999885559082	8.260000228881836	31.20000076293945	17.450001	14.35	13.99	1.49	2	2
1st trimester	ethanol	No	41	5	2	31	25	310	Secondary	Indoors	27	not married	2	3140	48	16.5	3.200000047683716	4.380000114440918	14.5	8.0900002	29.67	20.24	1.92	2	2
1st trimester	ethanol	No	39	3	2	33	25.39021852237253	334	None	Indoors	23	married	2	2960	50	17.60000038146973	3.319999933242798	4.849999904632568	14.69999980926514	4.7600002	20.24	17.440001	1.37	2	2
1st trimester	ethanol	No	39	3	2	31	17.578125	2131	None	Indoors	27	married	1	2780	48	29.79999923706055	6.619999885559082	8.159999847412109	28.70000076293945		21.940001	19.85	.86000001	2	2
1st trimester	kerosene	No	39	4	1	24	18.02595737862522	2285	Secondary	Indoors	24	married	1	2880	45	31.79999923706055	6.550000190734863	8.739999771118164	29.29999923706055	20.469999	27.870001	24.4	1.5700001	1	2
1st trimester	ethanol	Yes	38	4	1	26	24.83576349943919	365	PolyUni	Indoors	22	married	2	3450	50	17.79999923706055	3.380000114440918	4.730000019073486	15.60000038146973	6.9200001	29.73	24.360001	1.66	1	2
1st trimester	ethanol	Yes	41	2	2	25	19.47714681440443	306	Primary	Indoors	22	married	1	3200	52	17	3.089999914169312	4.5	14.5	7.4499998	19.280001	16.459999	1.8099999	2	2
1st trimester	ethanol	No	37	3	2	31	24.83576349943919	2654	Secondary	Indoors	27	married	3	3200	47	31	6.710000038146973	8.289999961853027	32.20000076293945	20.35	33.419998	14.39	1.42	1	2
1st trimester	ethanol	No	38	3	2	24	23.8751147842057	0	None	Indoors	19	married	4	3000	52					15.6	27.870001	18.969999	1.21	1
1st trimester	kerosene	No	43	3	2	36	28.90624999999999	2362	Primary	Indoors	20	married	1			30.70000076293945	6.650000095367432	8.640000343322754	30.20000076293945	23.469999	19.200001	14.08	1.76	2	2
1st trimester	ethanol	Yes	39	3	2	32	21.64412070759625	2207	Secondary	Outdoor	24	married	3	3220	55	30.79999923706055	6.369999885559082	8.590000152587891	29.60000038146973	20.309999	18.25	15.2	2.3699999	1	2
1st trimester	ethanol	No	39	4	3	42	28.98114343784109	342	None	Indoors	26	married	1			17.39999961853027	3.22000002861023	4.659999847412109	15.39999961853027	19.190001	33.880001	19.360001			2
1st trimester	ethanol	No	39	3	3	35	20.82999519307803	2338	Primary	Outdoor	23	married	2	2610	48	30.10000038146973	6.610000133514404	8.319999694824219	30.39999961853027	16.17	28.200001	46.400002	1.96	2	2
1st trimester	kerosene	Yes	40	2	2	23	21.0828132906055	205	Secondary	Indoors	19	married	1	2910	44	13.69999980926514	2.329999923706055	3.75	13	6.6900001	40.759998	16.370001	1.33	1	2
1st trimester	ethanol	No	40	3	2	23	20.96436058700209	2297	Secondary	Indoors	27	married	3			30.60000038146973	6.539999961853027	8.239999771118164	30	15.62	15.04	13.18	4.21		2
1st trimester	kerosene	Yes	41	4	1	24	21.25850340136055	296	Secondary	Indoors	25	married	1	3370	46	16.79999923706055	3.190000057220459	4.639999866485596	13.80000019073486	9.4300003	33.330002	21.01	1.28	1	2
1st trimester	ethanol	Yes	38	3	3	22	24.65483234714004	2132	None	Indoors	26	married	1	3000	43	29.39999961853027	6.550000190734863	8.050000190734863	29.10000038146973	14.42	18.24	39.049999	.69	2	2
1st trimester	firewood	No	39	4	3	30	24.44444444444444	2079	Primary	Outdoor	26	married	3	2800	46	28.79999923706055	6.480000019073486	7.949999809265137	29.10000038146973	18.4	21.93	18.42	3.9100001	2	2
1st trimester	ethanol	Yes	39	5	2	23	20.95717116293248	2576	Secondary	Indoors	23	married	1	3660	44	31.79999923706055	6.639999866485596	8.550000190734863	31.39999961853027	18.530001	48.130001	45.900002	1.49	2	2
1st trimester	kerosene	No	39	3	3	22	19.2671714440238	405	None	Indoors	27	married	1	3670	52	31.5	6.920000076293945	8.5	31.79999923706055				1.9299999	2	2
1st trimester	ethanol	No	40	4	1	29	25.46198063346321	2377	PolyUni	Indoors	21	married	2	2840	42	30.70000076293945	6.659999847412109	8.029999732971191	30.29999923706055	14.08			2.4200001	2	2
1st trimester	firewood	No	37	4	2	38	31.23858980080328	351	Secondary	Outdoor	22	married	3	3350	52	17.70000076293945	3.329999923706055	4.789999961853027	15.30000019073486	7.1799998	34.689999	19.17	4.1100001	1	2
1st trimester	firewood	No	38	5	3	25	21.50446955641761	369	Primary	Outdoor	20	married	4	3200	43	17.70000076293945	3.410000085830689	4.789999961853027	15.69999980926514	6.3099999	42.060001	17.41	6.8499999	1	2
1st trimester	firewood	No	38	3	1	14	17.44492677187715	2232	Secondary	Outdoor	27	not married	1	3500	74	29.89999961853027	6.570000171661377	8.220000267028809	29.70000076293945	21.780001			1.2	1	2
1st trimester	ethanol	No	40	3	2	25	19.29739923687557	2464	Secondary	Indoors	24	married	3	2700	47	32	6.940000057220459	8.479999542236328	29.60000038146973	18.02			3.22	1	2
1st trimester	firewood	No	41	4	1	31	32.46614549959418	2166	Secondary	Indoors	24	married	1	3200	47	30.10000038146973	6.320000171661377	8.579999923706055	29.70000076293945	2.3699999			1.75	1	2
1st trimester	firewood		34	3	2	25	22.03172568498638	0	Secondary	Indoors	26	married	4	3000	53									1
1st trimester	firewood	Yes	39	3	3	38	29.1363163371488	2374	Secondary	Outdoor	21	married	1			31	6.519999980926514	8.159999847412109	30.5	14.14			1.47	2	2
1st trimester	firewood	No	37	4	2	21	21.58003377744418	384	Secondary	Indoors	24	married	4	3070	43	18.70000076293945	3.529999971389771	5.050000190734863	15.5	9.0500002	32.360001	17.35	1.49	2	2
1st trimester	firewood	No	38	3	3	31	19.22337562475971	2072	Primary	Outdoor	26	married	1	2220	47	30.20000076293945	6.539999961853027	8.229999542236328	28.20000076293945	20.110001			3.78	2	2
1st trimester	ethanol	No	38	3	2	34	25.91512795594429	357	None	Indoors	23	married	3	2470	45	16.89999961853027	3.559999942779541	4.519999980926514	15	9.8599997	26.559999	19.16	2.48	2	2
1st trimester	firewood	No	40	4	2	30	21.63114885435026	2182	Secondary	Indoors	24	married	4	3300	53	29.29999923706055	6.550000190734863	8.279999732971191	29.60000038146973	15.94			1.3099999	1	2
1st trimester	ethanol	No	39	3	1	34	19.81892707535697	332	Secondary	Indoors	23	married	4	3500	48	17.79999923706055	3.309999942779541	4.639999866485596	14.60000038146973	7.9000001	34.099998	21.74	2.5999999	2	2
1st trimester	ethanol	Yes	40	3	2	18	19.22337562475971	410	Secondary	Outdoor	24	married	4	3800	45	18.60000038146973	3.440000057220459	4.940000057220459	16.70000076293945	21.030001	54.849998	19.24	3.7	1	2
1st trimester	firewood	No	40	4	2	37	29.31985648701825	2017	Secondary	Outdoor	21	married	4	2020	41	29.79999923706055	6.139999866485596	7.880000114440918	29	7.7199998			2.6900001	2	2
1st trimester	ethanol	No	35	3	3	34	23.0111768573307	348	Primary	Indoors	27	not married	4	2000	39	17.70000076293945	3.319999933242798	4.630000114440918	15.19999980926514	7.1599998	33.09	16.469999	2.21	2	2
1st trimester	ethanol		39	5	2	44	21.64127423822715	2498	Secondary	Indoors	25	married	2	3000	46	31.5	6.769999980926514	8.859999656677246	30.60000038146973	15.76			1.74	1	2
1st trimester	firewood	No	37	3	3	27	28.08433210711601	227	Primary	Outdoor	23	married	2	2590	48	15.5	2.430000066757202	4.239999771118164	13.39999961853027	6.5900002	35.790001	23.59	2.79	2	2
1st trimester	firewood	No	36	4	2	30	21.70138888888889	1973	Secondary	Indoors	23	married	4	2850	44	29.10000038146973	6.630000114440918	8.029999732971191	27.5	15.18			3.04	2	2
1st trimester	firewood	Yes	40	3	2	36	25.14860539551897	2451	Secondary	Outdoor	21	married	1	2850	44	31.29999923706055	6.849999904632568	8.329999923706055	30.10000038146973	23.07			1.3200001	2	2
1st trimester	firewood	No	39	4	3	30	24.12174904609447	2277	Secondary	Indoors	21	married	3	2720	46	30.60000038146973	6.400000095367432	8.239999771118164	6.400000095367432	16.940001			1.46	2	2
1st trimester	ethanol	No	39	3	3	20	21.50188648626719	2738	Primary	Indoors	23	married	3	3380	51	31.70000076293945	6.699999809265137	8.729999542236328	32.5					1	2
1st trimester	ethanol	No	37	5	1	33	31.91222345727707	2365	Primary	Indoors	26	married	2	3440	43	30.70000076293945	6.429999828338623	8.390000343322754	30.79999923706055	21.809999			2.4000001	1	2
1st trimester	ethanol	No	40	3	2	27	19.53125	330	Secondary	Indoors	19	married	2	3200	50	17.89999961853027	3.210000038146973	4.619999885559082	14.80000019073486	23.41	36.150002	22.709999	2.98	2	2
1st trimester	ethanol	No	37	5	3	25	21.35930624973301	2465	Primary	Indoors	22	married	2	3600	53	31.29999923706055	6.349999904632568	8.630000114440918	31.5	18.209999			3.26	2	2
1st trimester	ethanol	No	39	3	2	25	21.90758245770619	2222	PolyUni	Indoors	27	married	3	3500	45	30.70000076293945	6.650000095367432	8.229999542236328	29	16.58			1.8	1	2
1st trimester	ethanol	Yes	36	2	3	25	17.99816345270891	1871	None	Outdoor	24	married	4	2000	41	29.5	6.400000095367432	7.809999942779541	27	9.0299997			3.04	2	2
1st trimester	ethanol	Yes	35	3	2	26	19.05197378448407	357	Primary	Indoors	24	married	4	2000	47	17.29999923706055	3.369999885559082	4.78000020980835	15.5	22.280001	49.990002	20.26	1.86	2	2
1st trimester	firewood	Yes	38	3	1	19	25.39021852237253	2319	Secondary	Outdoor	27	married	4	3800	43	30.10000038146973	6.840000152587891	8.229999542236328	29.60000038146973	16.67			3.02	2	2
1st trimester	firewood	No	39	3	3	32	21.41094498475831	2749	Secondary	Indoors	22	married	3	3320	47	30.70000076293945	7.059999942779541	8.350000381469727	32.20000076293945	19.59			1.5700001	2	2
1st trimester	ethanol	No	38	4	1	24	21.45357371372652	310	Secondary	Indoors	23	married	3	3500	41	16.89999961853027	3.190000057220459	4.550000190734863	14.39999961853027	20.629999	20.309999	16.389999	2.8399999	1	2
1st trimester	ethanol	No	40	3	2	23	24.74093728710244	319	Secondary	Indoors	25	married	2	3800	65	17.29999923706055	2.950000047683716	4.900000095367432	15.39999961853027	20.950001	30.559999	15.83	1.59	1	2
1st trimester	firewood	No	38	3	2	34	20.81165452653486	2894	Primary	Outdoor	24	married	4	3400	42	33.20000076293945	6.769999980926514	9.020000457763672	32.70000076293945				1.3	1	2
1st trimester	ethanol	No	40	5	3	39	31.64431786717297	442	Primary	Outdoor	22	married	4	3300	48	19.79999923706055	3.75	5.170000076293945	16.29999923706055	6.4200001	26.24	16.91	1.8200001	2	2
1st trimester	ethanol	No	40	4	2	35	30.11027889645828	2401	Secondary	Indoors	20	married	4	3290	56	29.70000076293945	6.840000152587891	8.479999542236328	30.39999961853027	6.0799999			1.04	2	2
1st trimester	firewood	No	30	3	1	24	25.20398137468495	0	Secondary	Outdoor	17	not married	3
1st trimester	firewood	Yes	38	3	2	26	19.81892707535697	0	Secondary	Outdoor	21	married	4	2800	39	16.60000038146973	3.089999914169312	4.699999809265137	14.60000038146973	4.1799998	42.860001	17.09	1.53	1	2
1st trimester	ethanol		36	4	3	27	22.60026298487837	2138	Primary	Indoors	26	married	4	2660	44	30	6.46999979019165	8.180000305175781	29.10000038146973	4.27			1.48	2	2
1st trimester	ethanol	Yes	38	3	3	40	25.2993759487266	384	Secondary	Indoors	25	married	2	2300	45	17.79999923706055	3.529999971389771	5.190000057220459	15.80000019073486	2.95	48.139999	15.99	1.21	1	2
1st trimester	firewood	No	38	4	2	21	23.30668005306752	2614	Secondary	Indoors	25	married	4	2870	53	30.5	6.849999904632568	8.359999656677246	31.79999923706055	14.5			2.9400001	2	2
1st trimester	firewood	Yes	39	3	3	19	22.21367849972233	957	Secondary	Outdoor	23	married	4	3000	50	24.20000076293945	4.980000019073486	6.440000057220459	22.10000038146973	6.8400002	38.119999	16.389999	1.91	2	2
1st trimester	firewood	Yes	38	4	2	23	25.2993759487266	0	Secondary	Outdoor	20	married	2	2180	50	17.39999961853027	3.130000114440918	4.860000133514404	15.80000019073486	4.8200002	43.029999	16.309999	.94999999	1	2
1st trimester	ethanol	No	42	3	2	28	26.37023814353523	2393	Secondary	Indoors	20	not married	3	2460	47	30.79999923706055	6.940000057220459	8.670000076293945	29.60000038146973	19.93			2.4400001	2	2
1st trimester	ethanol	No	38	5	1	20	22.22222222222222	2429	Secondary	Indoors	25	married	3	3220	51	30.89999961853027	6.670000076293945	8.630000114440918	30.60000038146973	22.18			3.8099999	2	2
1st trimester	ethanol	No	39	5	2	38	31.60321237358716	2919	Secondary	Indoors	26	married	3	3860	45	31.79999923706055	7.289999961853027	8.970000267028809	32.29999923706055	17.82			3.3	2	2
1st trimester	ethanol	Yes	41	3	3	34	23.19109461966605	2640	Secondary	Indoors	20	married	3	3380	50	31.10000038146973	6.849999904632568	8.640000343322754	31.70000076293945	6.3699999			3.22	2	2
1st trimester	firewood	No	40	3	2	27	22.89281997918834	2412	Secondary	Indoors	18	married	3	2900	44	30.89999961853027	6.909999847412109	8.609999656677246	29.79999923706055	5.3299999			.75	2	2
1st trimester	ethanol	Yes	40	3	3	37	18.97453196154495	1839	Secondary	Indoors	26	married	1	2370	45	29.10000038146973	6.21999979019165	7.909999847412109	27.89999961853027				2.1300001	2	2
1st trimester	firewood	No	36	4	3	18	22.07409972299169	1689	Primary	Indoors	24	married	4	2500	48	28	6.230000019073486	7.610000133514404	26.29999923706055	9.2399998			2.4000001	2	2
1st trimester	firewood	No	40	3	2	28	24.34960912469563	1791	Secondary	Outdoor	17	married	4	2800	32	29.39999961853027	6.110000133514404	8.090000152587891	27.10000038146973	21.969999			4	2	2
1st trimester	ethanol	Yes	40	2	3	25	23.19109461966605	2642	None	Indoors	24	married	3	3100	46	32	6.760000228881836	8.859999656677246	31.5					1	2
1st trimester	ethanol	No	42	3	2	20	18.59113034072472	2150	Secondary	Indoors	25	married	3	3000	57	30.79999923706055	6.480000019073486	8.260000228881836	28.79999923706055	17.15			1.9400001	1	2
1st trimester	firewood	Yes	39	3	3	28	23.73323840037973	2245	Primary	Outdoor	21	married	3	2800	49	30.20000076293945	6.940000057220459	8.260000228881836	28.60000038146973					2	2
1st trimester	ethanol	Yes	41	4	2	33	20.50493399974369	2265	Secondary	Indoors	21	married	3	3200	41	30.10000038146973	6.639999866485596	8.260000228881836	29.70000076293945	18.65			2.3399999	2	2
1st trimester	firewood	No	38	3	2	27	28.35305719921104	2398	Secondary	Indoors	26	married	1	3000	48	30.70000076293945	6.610000133514404	8.25	30.60000038146973	21.780001			1.25	1	2
1st trimester	ethanol	Yes	42	3	3	36	26.5337588296461	371	None	Indoors	21	married	1	4300	41	17.60000038146973	3.25	4.71999979019165	16.29999923706055	14.24	33.59	17.549999	1.55	2	2
1st trimester	firewood	Yes	40	3	2	36	20.23950075898128	362	PolyUni	Outdoor	15	married	2	2620	48	17.70000076293945	3.299999952316284	5.059999942779541	15.80000019073486		36.110001	27.33	1.12	1	2
1st trimester	firewood		41	3	4	26	23.06805074971165	2092	Secondary	Outdoor	22	married	3	3030	48	29.39999961853027	6.699999809265137	8.090000152587891	28.29999923706055	5.3000002			2.1199999	2	2
1st trimester	firewood	No	30	4	2	34	25.53670360110803	2237	Secondary	Outdoor	21	not married	3			31.20000076293945	5.829999923706055	8.5	37						2
1st trimester	firewood		40	4	3	35	34.15415753078091	2180	Secondary	Outdoor	27	married	3	3400	43	30.39999961853027	6.389999866485596	8.430000305175781	29.5					1	2
